# Supplementary material for: Discovery of Small Molecules from Echinacea angustifolia Targeting RNA-Dependent RNA Polymerase of Japanese Encephalitis Virus
Source: Life (Basel). 2022 Jun 24;12(7):952. doi: 10.3390/life12070952 (PMC9324244; doi:10.3390/life12070952)
Supplement: Supplementary file 1 [file life-12-00952-s001.zip]

Archive with 1 entries (1 files):
- life-1756996-supplementary.pdf
